# Supplementary material for: A Metagenomic Investigation of the Viruses Associated with Shiraz Disease in Australia
Source: Viruses. 2023 Mar 17;15(3):774. doi: 10.3390/v15030774 (PMC10056481; doi:10.3390/v15030774)
Supplement: Supplementary file 1 [file viruses-15-00774-s001.zip]

Archive with 1 entries (1 files):
- viruses-2265361-supplementary.pdf
